# Supplementary material for: Phylogeographic and genome-wide investigations of Vietnam ethnic groups reveal signatures of complex historical demographic movements
Source: Sci Rep. 2017 Oct 3;7:12630. doi: 10.1038/s41598-017-12813-6 (PMC5626762; doi:10.1038/s41598-017-12813-6)
Supplement: Supplementary file 3 — Table S3 [file 41598_2017_12813_MOESM3_ESM.xlsx]

## Sheet: Table S3
Table S3. Population samples used for autosomal analyses in the present study. Language and language family adscribed to each population is as described in their original sources.
Population sample ID	Country	Ethnicity	Language	Language family	Sample size	Reference
CEU	USA	Utah Residents (CEPH) with Northern and Western European Ancestry	-	-	99	[1]
YRI	Nigeria	Yoruba in Ibadan, Nigeria	-	-	108	[1]
CHS	China	Southern Han Chinese	-	-	105	[1]
CDX	China	Chinese Dai in Xishuangbanna, China	-	-	93	[1]
KHV	Vietnam	Kinh in Ho Chi Minh City, Vietnam	-	-	99	[1]
MY-BD	Malaysia	Bidayuh	Jagoi	Austronesian	50	[2]
MY-JH	Malaysia	Negrito	Jehai	Austro-Asiatic	50	[2]
MY-KN	Malaysia	Malay	Malay	Austronesian	18	[2]
MY-TM	Malaysia	Proto-Malay	Temuan	Austronesian	49	[2]
PI-AE	Philippines	Ayta	Ayta	Austronesian	8	[2]
PI-AG	Philippines	Agta	Agta	Austronesian	8	[2]
PI-AT	Philippines	Ati	Ati	Austronesian	23	[2]
PI-IR	Philippines	Iraya	Iraya	Austronesian	9	[2]
PI-MA	Philippines	Minanubu	Manobo	Austronesian	18	[2]
PI-MW	Philippines	Mamanwa	Mamanwa	Austronesian	19	[2]
PI-UB	Philippines	Filipino	Ilocano	Austronesian	20	[2]
TH-HM	Thailand	Hmong (Miao)	Hmong	Hmong-Mien	20	[2]
TH-KA	Thailand	Karen	Karen	Sino-Tibetan	20	[2]
TH-LW	Thailand	Lawa	Lawa	Austro-Asiatic	19	[2]
TH-MA	Thailand	Mlabri	Mlabri	Austro-Asiatic	18	[2]
TH-MO	Thailand	Mon	Mon	Austro-Asiatic	19	[2]
TH-PL	Thailand	Paluang	Paluang	Austro-Asiatic	18	[2]
TH-PP	Thailand	Plang	Blang	Austro-Asiatic	18	[2]
TH-TK	Thailand	Tai Khuen	Tai Khuen	Tai-Kadai	18	[2]
TH-TL	Thailand	Tai Lue	Lue	Tai-Kadai	20	[2]
TH-TN	Thailand	H'tin	Mal	Austro-Asiatic	18	[2]
TH-TU	Thailand	Tai Yuan	Tai Yuan	Tai-Kadai	20	[2]
TH-TY	Thailand	Tai Yong	Tai Yong	Tai-Kadai	18	[2]
TH-YA	Thailand	Yao	Iu Mien	Hmong-Mien	19	[2]
Total					1021
References
[1] Sudmant PH, Rausch T, Gardner EJ, Handsaker RE, Abyzov A, Huddleston J, et al. An integrated map of structural variation in 2,504 human genomes. Nature. 2015;526(7571):75-81. doi: 10.1038/nature15394. PubMed PMID: 26432246; PubMed Central PMCID: PMCPMC4617611.
[2] Abdulla MA, Ahmed I, Assawamakin A, Bhak J, Brahmachari SK, Calacal GC, et al. Mapping human genetic diversity in Asia. Science. 2009;326(5959):1541-5. doi: 10.1126/science.1177074. PubMed PMID: 20007900
