# Supplementary material for: Phylogeographic and genome-wide investigations of Vietnam ethnic groups reveal signatures of complex historical demographic movements
Source: Sci Rep. 2017 Oct 3;7:12630. doi: 10.1038/s41598-017-12813-6 (PMC5626762; doi:10.1038/s41598-017-12813-6)
Supplement: Supplementary file 4 — Table S4 [file 41598_2017_12813_MOESM4_ESM.xlsx]

## Sheet: Table S4
Table S4. M and Theta parameters values of the best gene flow model. Vietnam linguistic families: Austro-Asiatic (1), Tai-Kadai (2), Cham (3), Hmong-Miao (4).
		Parameter	2.5%	Mode	97.5%	Median	Mean	Nm
	Vietnam language groups - Full Model parameters values	Θ1	0.2240	0.4072	0.7893	0.4643	0.4755	-
		Θ2	0.2426	0.4648	0.7995	0.5069	0.5076	-
		Θ3	0.0229	0.0664	0.1787	0.0877	0.0938	-
		Θ4	0.0176	0.0403	0.0635	0.0408	0.0409	-
		M2->1	0.0	527.3	1325.3	535.3	588.8	214.717
		M3->1	0.0	0.7	1146.7	215.3	353.8	0.285
		M4->1	0.0	0.7	312.0	78.0	108.2	0.285
		M1->2	0.0	0.7	993.3	87.3	286.2	0.325
		M3->2	0.0	0.7	765.3	50.0	148.3	0.325
		M4->2	68.0	354.0	58.08	36.02	360	164.539
		M1->3	0.0	152.7	1778.7	638.0	749.5	10.139
		M2->3	0.0	387.3	1718.7	662.0	761.8	25.716
		M4->3	0.0	0.7	285.3	72.7	98.2	0.046
		M1->4	0.0	0.7	89.3	27.3	30.0	0.028
		M2->4	0.0	0.7	134.7	31.3	41.9	0.028
		M3->4	0.0	0.7	62.7	19.3	19.0	0.028
	Vietnam->Cambodia - Model Parameters values	Θ1	0.0312	0.0597	0.0954	0.0621	0.06264	-
		Θ2	0.1728	0.2307	0.3036	0.2355	0.2366	-
		MVietnam->Cambodia	233.3	368.8	500.0	367.2	364.4	22.02
Θ: mutation-scaled population sizes
M: mutation-scaled immigration rates
Nm: number of immigrants per generation
